# Supplementary material for: Sensitivity of wild-type and rifampicin-resistant O157 and non-O157 Shiga toxin-producing Escherichia coli to elevated hydrostatic pressure and lactic acid in ground meat and meat homogenate
Source: PLoS One. 2021 Feb 18;16(2):e0246735. doi: 10.1371/journal.pone.0246735 (PMC7891723; doi:10.1371/journal.pone.0246735)
Supplement: S1 File — (XLSX) [file pone.0246735.s001.xlsx]

## Sheet: Ground Meat Experiment
Experiment parameters					Microbial counts [selective]				Microbial counts [non-selective]				pH
Sample	Rep	Phenotype	Pressure (Mpa)	Time (sec)	Count 1	Dil. 1	Count 2	Dil. 2	Count 1	Dil. 1	Count 2	Dil. 2
1	1	O157	650	0	2	5	9	5	1	6	1	6	7.275
2	2	O157	650	0	6	5	5	5	1	6	1	6	7.3
3	1	O157	650	0	1	6	1	6	1	6	1	6	6.652
4	2	O157	650	0	3	5	6	5	1	6	1	6	6.036
5	1	O157	650	1	49	3	39	3	10	4	12	4	7.439
6	2	O157	650	1	58	3	46	3	9	4	8	4	7.356
7	1	O157	650	1	42	3	45	3	425	2	294	2	6.964
8	2	O157	650	1	312	1	286	1	67	2	79	2	6.99
9	1	O157	650	3	108	2	108	2	17	3	10	3	7.267
10	2	O157	650	3	82	2	80	2	18	3	15	3	7.279
11	1	O157	650	3	84	2	56	2	10	3	14	3	7.047
12	2	O157	650	3	86	2	60	2	6	3	11	3	6.949
13	1	O157	650	5	438	1	406	1	79	2	70	2	7.298
14	2	O157	650	5	17	3	18	3	75	2	89	2	7.32
15	1	O157	650	5	403	1	339	1	88	2	102	2	6.939
16	2	O157	650	5	5	3	6	3	153	2	140	2	7.049
17	1	O157	650	7	29	2	35	2	33	2	63	2	7.316
18	2	O157	650	7	32	2	24	2	41	2	42	2	7.35
19	1	O157	650	7	41	2	34	2	89	2	91	2	6.875
20	2	O157	650	7	25	2	24	2	29	2	39	2	7.03
21	1	O157	450	0	8	5	5	5	1	6	1	6	7.18
22	2	O157	450	0	5	5	1	5	1	6	1	6	7.051
23	1	O157	450	0	1	5	1	5	1	6	1	6	6.126
24	2	O157	450	0	4	5	7	5	1	6	1	6	6.134
25	1	O157	450	1	12	4	13	4	103	3	142	3	7.281
26	2	O157	450	1	7	4	9	4	118	3	109	3	7.298
27	1	O157	450	1	18	4	15	4	139	3	136	3	7.03
28	2	O157	450	1	205	2	199	2	35	3	33	3	6.947
29	1	O157	450	3	52	3	75	3	8	4	19	4	7.326
30	2	O157	450	3	58	3	64	3	7	4	10	4	7.269
31	1	O157	450	3	124	3	133	3	16	4	17	4	7.014
32	2	O157	450	3	259	3	263	3	45	4	50	4	7.016
33	1	O157	450	5	11	4	8	4	52	3	102	3	7.289
34	2	O157	450	5	397	2	378	2	77	3	74	3	7.324
35	1	O157	450	5	13	4	6	4	128	3	122	3	7.057
36	2	O157	450	5	162	2	191	2	48	3	56	3	6.992
37	1	O157	450	7	261	2	183	2	46	3	38	3	7.291
38	2	O157	450	7	332	2	306	2	54	3	42	3	7.269
39	1	O157	450	7	70	3	72	3	98	3	108	3	7.024
40	2	O157	450	7	47	3	56	3	67	3	72	3	7.004
41	1	O157	250	0	9	5	1	5	1	6	1	6	7.18
42	2	O157	250	0	8	5	6	5	1	6	1	6	7.063
43	1	O157	250	0	4	5	7	5	1	6	1	6	6.132
44	2	O157	250	0	2	5	8	5	1	6	1	6	6.235
45	1	O157	250	1	271	3	286	3	36	4	34	4	7.227
46	2	O157	250	1	272	3	290	3	36	4	265	4	7.269
47	1	O157	250	1	269	3	263	3	32	4	39	4	6.814
48	2	O157	250	1	204	3	162	3	19	4	26	4	6.832
49	1	O157	250	3	31	4	29	4	228	3	234	3	7.204
50	2	O157	250	3	32	4	35	4	187	3	234	3	7.249
51	1	O157	250	3	21	4	20	4	192	3	187	3	6.986
52	2	O157	250	3	23	4	21	4	208	3	199	3	7.018
53	1	O157	250	5	207	3	210	3	21	4	24	4	7.176
54	2	O157	250	5	193	3	210	3	26	4	36	4	7.227
55	1	O157	250	5	204	3	207	3	31	4	36	4	6.866
56	2	O157	250	5	215	3	202	3	14	4	21	4	6.98
57	1	O157	250	7	170	3	173	3	21	4	33	4	7.279
58	2	O157	250	7	113	3	130	3	18	4	20	4	7.269
59	1	O157	250	7	173	3	170	3	26	4	15	4	7
60	2	O157	250	7	153	3	171	3	20	4	16	4	6.913
61	1	Non-O	650	0	7	5	7	5	1	6	1	6	7.063
62	2	Non-O	650	0	6	5	1	5	1	6	2	6	7.091
63	1	Non-O	650	0	16	5	17	5	3	6	1	6	6.038
64	2	Non-O	650	0	12	5	8	5	2	6	2	6	5.955
65	1	Non-O	650	1	24	3	21	3	190	2	208	2	7.18
66	2	Non-O	650	1	32	3	27	3	333	2	285	2	7.186
67	1	Non-O	650	1	76	3	91	3	9	4	14	4	6.917
68	2	Non-O	650	1	62	3	74	3	9	4	2	4	6.923
69	1	Non-O	650	3	81	2	107	2	10	3	20	3	7.192
70	2	Non-O	650	3	55	2	55	2	10	3	6	3	7.209
71	1	Non-O	650	3	187	2	210	2	29	3	31	3	6.962
72	2	Non-O	650	3	160	2	147	2	26	3	21	3	7.002
73	1	Non-O	650	5	338	1	459	1	77	2	60	2	7.158
74	2	Non-O	650	5	464	1	554	1	62	2	63	2	7.136
75	1	Non-O	650	5	19	3	17	3	236	2	219	2	6.988
76	2	Non-O	650	5	168	1	142	1	37	2	42	2	6.976
77	1	Non-O	650	7	43	2	35	2	50	2	104	2	7.178
78	2	Non-O	650	7	30	2	32	2	27	2	35	2	7.172
79	1	Non-O	650	7	69	2	68	2	106	2	89	2	7.006
80	2	Non-O	650	7	43	2	45	2	75	2	85	2	6.962
81	1	Non-O	450	0	3	5	5	5	1	6	1	6	7.126
82	2	Non-O	450	0	7	5	8	5	1	6	1	6	7.121
83	1	Non-O	450	0	10	5	5	5	1	6	1	6	6.113
84	2	Non-O	450	0	12	5	12	5	1	6	1	6	6.121
85	1	Non-O	450	1	11	4	4	4	90	3	114	3	7.198
86	2	Non-O	450	1	16	4	15	4	140	3	176	3	7.19
87	1	Non-O	450	1	39	4	21	4	176	3	158	3	6.927
88	2	Non-O	450	1	36	4	33	4	280	3	259	3	6.913
89	1	Non-O	450	3	48	3	49	3	6	4	7	4	7.184
90	2	Non-O	450	3	102	3	98	3	14	4	10	4	7.182
91	1	Non-O	450	3	186	3	208	3	30	4	27	4	6.917
92	2	Non-O	450	3	170	3	178	3	39	4	36	4	6.962
93	1	Non-O	450	5	372	2	357	2	78	3	89	3	7.188
94	2	Non-O	450	5	339	2	312	2	68	3	74	3	7.194
95	1	Non-O	450	5	8	4	12	4	147	3	150	3	6.966
96	2	Non-O	450	5	20	4	10	4	186	3	171	3	6.935
97	1	Non-O	450	7	47	3	43	3	45	3	53	3	7.168
98	2	Non-O	450	7	49	3	52	3	50	3	71	3	7.134
99	1	Non-O	450	7	93	3	117	3	108	3	140	3	6.998
100	2	Non-O	450	7	188	2	189	2	32	3	44	3	6.915
101	1	Non-O	250	0	6	5	6	5	1	6	3	6	7.085
102	2	Non-O	250	0	6	5	11	5	1	6	2	6	7.101
103	1	Non-O	250	0	2	5	4	5	1	6	1	6	6.941
104	2	Non-O	250	0	11	5	7	5	1	6	2	6	6.883
105	1	Non-O	250	1	7	5	6	5	42	4	43	4	7.087
106	2	Non-O	250	1	5	5	4	5	69	4	77	4	7.119
107	1	Non-O	250	1	265	3	299	3	39	4	43	4	6.907
108	2	Non-O	250	1	314	3	327	3	36	4	41	4	6.887
109	1	Non-O	250	3	34	4	32	4	349	3	319	3	7.178
110	2	Non-O	250	3	30	4	40	4	252	3	304	3	7.126
111	1	Non-O	250	3	25	4	27	4	220	3	219	3	6.951
112	2	Non-O	250	3	39	4	26	4	325	3	258	3	6.953
113	1	Non-O	250	5	35	5	36	5	252	4	235	4	7.028
114	2	Non-O	250	5	30	5	29	5	230	4	268	4	7.028
115	1	Non-O	250	5	255	3	250	3	204	4	57	4	6.986
116	2	Non-O	250	5	235	3	240	3	28	4	36	4	7.014
117	1	Non-O	250	7	195	3	241	3	34	4	29	4	7.134
118	2	Non-O	250	7	209	3	258	3	42	4	17	4	7.125
119	1	Non-O	250	7	25	4	34	4	41	4	42	4	7.269
120	2	Non-O	250	7	25	4	29	4	41	4	25	4	7.071
121	1	OUTB	650	0	19	5	15	5	1	6	1	6	6.992
122	2	OUTB	650	0	4	5	3	5	1	6	1	6	6.982
123	1	OUTB	650	0	1	6	1	6	1	6	1	6	6.146
124	2	OUTB	650	0	1	5	1	5	1	6	1	6	6.296
125	1	OUTB	650	1	71	3	68	3	10	4	5	4	7.089
126	2	OUTB	650	1	46	3	42	3	9	4	4	4	7.061
127	1	OUTB	650	1	32	3	51	3	324	2	278	2	7.132
128	2	OUTB	650	1	23	3	18	3	255	2	250	2	7.259
129	1	OUTB	650	3	304	2	402	2	44	3	45	3	6.957
130	2	OUTB	650	3	253	2	202	2	20	3	23	3	7.14
131	1	OUTB	650	3	27	2	12	2	6	3	5	3	7.057
132	2	OUTB	650	3	87	2	73	2	16	3	9	3	6.968
133	1	OUTB	650	5	32	3	25	3	277	2	299	2	7.055
134	2	OUTB	650	5	30	3	20	3	318	2	322	2	7.073
135	1	OUTB	650	5	7	3	7	3	62	2	60	2	6.957
136	2	OUTB	650	5	61	1	37	1	215	0	.	.	6.933
137	1	OUTB	650	7	119	2	152	2	38	3	22	3	7.087
138	2	OUTB	650	7	189	2	161	2	20	3	18	3	7.085
139	1	OUTB	650	7	31	0	.	.	69	0	.	.	6.994
140	2	OUTB	650	7	79	0	.	.	185	0	.	.	6.955
141	1	OUTB	450	0	8	5	8	5	1	6	1	6	7
142	2	OUTB	450	0	2	5	6	5	1	6	1	6	6.958
143	1	OUTB	450	0	4	5	11	5	2	6	1	6	6.051
144	2	OUTB	450	0	7	5	10	5	1	6	1	6	5.97
145	1	OUTB	450	1	31	4	36	4	239	3	127	3	7.014
146	2	OUTB	450	1	13	4	11	4	197	3	173	3	7.055
147	1	OUTB	450	1	4	4	1	4	209	3	255	3	6.921
148	2	OUTB	450	1	24	4	35	4	219	3	253	3	6.921
149	1	OUTB	450	3	159	3	163	3	25	4	19	4	7.065
150	2	OUTB	450	3	178	3	178	3	31	4	32	4	7.069
151	1	OUTB	450	3	197	3	151	3	19	4	52	4	6.881
152	2	OUTB	450	3	101	3	100	3	9	4	11	4	6.917
153	1	OUTB	450	5	12	4	8	4	98	3	100	3	7.091
154	2	OUTB	450	5	6	4	10	4	106	3	103	3	7.079
155	1	OUTB	450	5	257	2	247	2	41	3	40	3	6.875
156	2	OUTB	450	5	9	4	13	4	88	3	92	3	6.838
157	1	OUTB	450	7	31	3	27	3	45	3	40	3	7.085
158	2	OUTB	450	7	28	3	21	3	35	3	36	3	7
159	1	OUTB	450	7	85	3	93	3	90	3	95	3	6.958
160	2	OUTB	450	7	46	3	48	3	12	4	67	3	6.951
161	1	OUTB	250	0	9	5	5	5	1	6	1	6	6.919
162	2	OUTB	250	0	6	5	4	5	1	6	1	6	6.929
163	1	OUTB	250	0	6	5	7	5	1	6	1	6	6.875
164	2	OUTB	250	0	5	5	9	5	1	6	1	6	6.872
165	1	OUTB	250	1	2	5	2	5	50	4	51	4	6.935
166	2	OUTB	250	1	6	5	6	5	77	4	77	4	7.002
167	1	OUTB	250	1	313	3	336	3	53	4	41	4	6.913
168	2	OUTB	250	1	7	5	3	5	46	4	52	4	6.897
169	1	OUTB	250	3	42	4	56	4	3	5	6	5	6.998
170	2	OUTB	250	3	46	4	56	4	4	5	3	5	6.968
171	1	OUTB	250	3	38	4	26	4	253	3	243	3	6.915
172	2	OUTB	250	3	37	4	38	4	283	3	338	3	6.875
173	1	OUTB	250	5	293	3	277	3	41	4	36	4	6.986
174	2	OUTB	250	5	266	3	327	3	52	4	39	4	6.958
175	1	OUTB	250	5	181	3	220	3	24	4	26	4	6.925
176	2	OUTB	250	5	229	3	223	3	35	4	30	4	6.897
177	1	OUTB	250	7	19	4	22	4	31	4	33	4	6.953
178	2	OUTB	250	7	25	4	29	4	3	5	3	5	6.943
179	1	OUTB	250	7	37	4	32	4	34	4	31	4	6.864
180	2	OUTB	250	7	21	4	19	4	32	4	22	4	6.881
		OUTB=Outbreak strain

## Sheet: Homogenate Experiment
Sample	Time	Replicate	Phenotype	Treatment	Serogroup	Before	setpoint	after	PH	PH/DE	Count 1	Dil. 1	Count 2	Dil. 2
1	0	1	WT	None	O157	4	4 ºC	4	6.612	6.372	23	5	27	5
2	0	2	WT	None	O157	4	4 ºC	4	6.761	6.548	22	5	17	5
3	0	1	WT	None	O157	4	4 ºC	4	4.018	6.927	22	5	34	5
4	0	2	WT	None	O157	4	4 ºC	4	6.035	6.801	31	5	17	5
5	2	1	WT	None	O157	4	4 ºC	3.8	4.093	7.161	47	4	63	4
6	2	2	WT	None	O157	3.9	4 ºC	3.9	3.983	7.023	31	4	24	4
7	2	1	WT	None	O157	4.1	4 ºC	4.2	4.482	6.976	88	2	104	2
8	2	2	WT	None	O157	.	4 ºC	4	6.049	6.835	12	4	6	4
9	5	1	WT	None	O157	3.9	4 ºC	3.7	4.653	7.184	29	4	64	4
10	5	2	WT	None	O157	4.1	4 ºC	4.1	6.377	7.235	15	4	18	4
11	5	1	WT	None	O157	3.2	4 ºC	3.1	4.177	7.333	163	3	185	3
12	5	2	WT	None	O157	3.6	4 ºC	3.2	4.816	7.244	138	3	137	3
13	7	1	WT	None	O157	3.3	4 ºC	3.1	4.458	7.319	314	2	309	2
14	7	2	WT	None	O157	3.9	4 ºC	3.3	6.529	7.752	302	2	306	2
15	7	1	WT	None	O157	3.7	4 ºC	3.6	4.361	7.059	566	2	594	2
16	7	2	WT	None	O157	3.8	4 ºC	3.4	6.134	7.023	590	2	620	2
17	0	1	WT	LA	O157	4	4 ºC	4	6.309	6.062	14	5	12	5
18	0	2	WT	LA	O157	4	4 ºC	4	2.178	6.062	14	5	14	5
19	0	1	WT	LA	O157	4	4 ºC	4	2.514	6.257	112	4	121	4
20	0	2	WT	LA	O157	4	4 ºC	4	2.454	5.928	61	4	61	4
21	2	1	WT	LA	O157	3.7	4 ºC	3.6	2.866	6.031	7	0	7	0
22	2	2	WT	LA	O157	3.5	4 ºC	3.6	2.394	6.691	13	1	27	1
23	2	1	WT	LA	O157	3.7	4 ºC	4.3	2.487	5.879	56	0	56	0
24	2	2	WT	LA	O157	4	4 ºC	4.2	2.462	6.195	11	0	11	0
25	5	1	WT	LA	O157	3.8	4 ºC	3.5	2.243	6.221	3	0	3	0
26	5	2	WT	LA	O157	3.9	4 ºC	3.8	4.065	5.976	72	0	72	0
27	5	1	WT	LA	O157	4	4 ºC	4	2.516	6.163	1	0	1	0
28	5	2	WT	LA	O157	3.9	4 ºC	4.1	2.106	6.42	3	0	3	0
29	7	1	WT	LA	O157	3.8	4 ºC	3.7	2.325	5.866	1	1	1	1
30	7	2	WT	LA	O157	3.6	4 ºC	3.8	2.239	5.776	1	0	1	0
31	7	1	WT	LA	O157	4	4 ºC	4	2.53	6.221	6	0	6	0
32	7	2	WT	LA	O157	4	4 ºC	4	2.487	5.914	1	0	1	0
33	0	1	WT	None	Non-O157	4	4 ºC	4	5.575	7.157	19	5	14	5
34	0	2	WT	None	Non-O157	4	4 ºC	4	6.079	6.82	21	5	23	5
35	0	1	WT	None	Non-O157	4	4 ºC	4	6.196	7.08	83	4	114	4
36	0	2	WT	None	Non-O157	4	4 ºC	4	6.333	7.13	74	4	93	4
37	2	1	WT	None	Non-O157	3.5	4 ºC	3.5	4.594	7.116	9	4	.	.
38	2	2	WT	None	Non-O157	3.4	4 ºC	3.4	6.438	7.076	9	4	11	4
39	2	1	WT	None	Non-O157	3.9	4 ºC	4	6.11	7.206	11	4	51	4
40	2	2	WT	None	Non-O157	4	4 ºC	4	5.848	7.064	118	4	103	4
41	5	1	WT	None	Non-O157	3.6	4 ºC	3.4	4.328	7.327	20	4	14	4
42	5	2	WT	None	Non-O157	3.5	4 ºC	3.7	6.513	7.305	442	1	457	1
43	5	1	WT	None	Non-O157	4	4 ºC	4	6.183	6.967	102	3	90	3
44	5	2	WT	None	Non-O157	4	4 ºC	3.9	4.8	7.031	31	4	39	4
45	7	1	WT	None	Non-O157	3.8	4 ºC	3.3	6.381	7.388	14	4	20	4
46	7	2	WT	None	Non-O157	3.8	4 ºC	3.8	5.026	7.247	345	2	319	2
47	7	1	WT	None	Non-O157	4	4 ºC	3.9	6.196	7.206	.	.	.	.
48	7	2	WT	None	Non-O157	4.2	4 ºC	3.9	5.618	7.135	312	2	183	2
49	0	1	WT	LA	Non-O157	4	4 ºC	4	2.139	5.878	16	5	10	5
50	0	2	WT	LA	Non-O157	4	4 ºC	4	2.249	5.724	12	5	15	5
51	0	1	WT	LA	Non-O157	4	4 ºC	4	2.159	5.604	91	4	72	4
52	0	2	WT	LA	Non-O157	4	4 ºC	4	2.492	5.782	95	4	94	4
53	2	1	WT	LA	Non-O157	3.8	4 ºC	3.2	2.46	6.037	3	0	3	0
54	2	2	WT	LA	Non-O157	3.4	4 ºC	3.4	2.376	6.052	8	0	8	0
55	2	1	WT	LA	Non-O157	3.8	4 ºC	4.2	2.443	5.892	2	0	2	0
56	2	2	WT	LA	Non-O157	4	4 ºC	4	2.431	5.947	1	0	1	0
57	5	1	WT	LA	Non-O157	3.5	4 ºC	3.4	2.452	6.058	3	0	3	0
58	5	2	WT	LA	Non-O157	3.6	4 ºC	3.6	2.454	5.953	1	0	1	0
59	5	1	WT	LA	Non-O157	4	4 ºC	4	2.152	5.779	1	0	1	0
60	5	2	WT	LA	Non-O157	4.2	4 ºC	4	2.376	5.303	1	0	1	0
61	7	1	WT	LA	Non-O157	3.8	4 ºC	3.3	2.712	6.078	3	1	1	1
62	7	2	WT	LA	Non-O157	3.5	4 ºC	3.4	3.112	5.974	8	0	8	0
63	7	1	WT	LA	Non-O157	4	4 ºC	4	2.417	5.789	1	0	1	0
64	7	2	WT	LA	Non-O157	4.1	4 ºC	4.1	2.617	6.016	1	0	1	0
65	0	1	RR	None	O157	4	4 ºC	4	6.047	7.029	101	4	116	4
66	0	2	RR	None	O157	4	4 ºC	4	6.584	7.125	12	5	12	5
67	0	1	RR	None	O157	4	4 ºC	4	3.827	6.906	52	4	60	4
68	0	2	RR	None	O157	4	4 ºC	4	3.947	6.983	48	4	68	4
69	2	1	RR	None	O157	3.7	4 ºC	3.5	4.234	7.544	5	4	8	4
70	2	2	RR	None	O157	3.6	4 ºC	3.5	6.91	7.595	9	4	9	4
71	2	1	RR	None	O157	4.1	4 ºC	3.7	6.454	7.026	13	4	11	4
72	2	2	RR	None	O157	3.9	4 ºC	4.4	6.461	7.021	6	4	6	4
73	5	1	RR	None	O157	3.3	4 ºC	3.5	6.307	7.513	95	3	52	3
74	5	2	RR	None	O157	3.3	4 ºC	3.3	2.462	6.143	.	.	.	.
75	5	1	RR	None	O157	4.1	4 ºC	4	6.451	6.967	34	3	27	3
76	5	2	RR	None	O157	3.9	4 ºC	4	6.467	6.981	35	3	32	3
77	7	1	RR	None	O157	3.4	4 ºC	3.4	6.472	7.18	319	2	321	2
78	7	2	RR	None	O157	3.7	4 ºC	3.5	6.212	7.777	351	2	401	2
79	7	1	RR	None	O157	3.9	4 ºC	3.7	6.402	7.178	193	2	215	2
80	7	2	RR	None	O157	4.3	4 ºC	4	6.428	7.002	281	2	219	2
81	0	1	RR	LA	O157	4	4 ºC	4	2.394	5.767	10	5	13	5
82	0	2	RR	LA	O157	4	4 ºC	4	2.112	5.757	47	4	31	4
83	0	1	RR	LA	O157	4	4 ºC	4	2.423	5.597	50	4	35	4
84	0	2	RR	LA	O157	4	4 ºC	4	2.526	5.737	42	4	50	4
85	2	1	RR	LA	O157	4.2	4 ºC	4.1	2.262	6.374	3	0	3	0
86	2	2	RR	LA	O157	4	4 ºC	3.9	2.727	7.321	1	0	1	0
87	2	1	RR	LA	O157	3.7	4 ºC	4.1	2.648	5.964	2	0	2	0
88	2	2	RR	LA	O157	3.7	4 ºC	3.9	2.599	5.968	1	0	1	0
89	5	1	RR	LA	O157	3.9	4 ºC	4	2.607	6.522	3	0	3	0
90	5	2	RR	LA	O157	3.8	4 ºC	3.9	2.307	6.37	1	0	1	0
91	5	1	RR	LA	O157	3.7	4 ºC	3.9	2.436	6.041	1	0	1	0
92	5	2	RR	LA	O157	3.9	4 ºC	3.9	2.733	5.815	1	0	1	0
93	7	1	RR	LA	O157	3.9	4 ºC	3.8	2.458	6.405	1	0	1	0
94	7	2	RR	LA	O157	4.1	4 ºC	3.9	2.319	6.305	1	0	1	0
95	7	1	RR	LA	O157	4.1	4 ºC	4	2.492	5.843	1	0	1	0
96	7	2	RR	LA	O157	4.2	4 ºC	3.9	2.525	6.013	1	0	1	0
97	0	1	RR	None	Non-O157	4	4 ºC	4	4.711	7.233	6	5	7	5
98	0	2	RR	None	Non-O157	4	4 ºC	4	4.819	7.025	8	5	13	5
99	0	1	RR	None	Non-O157	4	4 ºC	4	4.683	6.908	110	4	123	4
100	0	2	RR	None	Non-O157	4	4 ºC	4	6.241	6.977	153	4	152	4
101	2	1	RR	None	Non-O157	3.8	4 ºC	3.9	6.417	7.579	9	4	7	4
102	2	2	RR	None	Non-O157	4.1	4 ºC	4.1	6.37	7.566	13	4	10	4
103	2	1	RR	None	Non-O157	4.2	4 ºC	4.4	6.428	7.035	200	2	196	2
104	2	2	RR	None	Non-O157	4.3	4 ºC	3.2	6.224	6.938	12	4	7	4
105	5	1	RR	None	Non-O157	4.1	4 ºC	3.8	6.481	7.595	54	3	46	3
106	5	2	RR	None	Non-O157	4.1	4 ºC	4.1	4.539	7.558	17	3	19	3
107	5	1	RR	None	Non-O157	4.3	4 ºC	3.9	6.487	7.014	32	3	16	3
108	5	2	RR	None	Non-O157	3.9	4 ºC	4	6.482	7.01	20	3	13	3
109	7	1	RR	None	Non-O157	4	4 ºC	3.6	4.588	7.621	301	2	321	2
110	7	2	RR	None	Non-O157	4.1	4 ºC	4	6.125	7.636	328	2	397	2
111	7	1	RR	None	Non-O157	3.9	4 ºC	3.9	6.451	6.939	181	2	189	2
112	7	2	RR	None	Non-O157	3.7	4 ºC	3.8	6.441	7.028	116	2	177	2
113	0	1	RR	LA	Non-O157	4	4 ºC	4	2.824	6.525	9	5	9	5
114	0	2	RR	LA	Non-O157	4	4 ºC	4	2.217	5.96	10	5	10	5
115	0	1	RR	LA	Non-O157	4	4 ºC	4	2.443	5.637	70	4	77	4
116	0	2	RR	LA	Non-O157	4	4 ºC	4	2.48	5.826	131	4	113	4
117	2	1	RR	LA	Non-O157	4	4 ºC	4.1	2.491	6.511	9	0	9	0
118	2	2	RR	LA	Non-O157	3.6	4 ºC	4.1	2.435	6.489	8	0	8	0
119	2	1	RR	LA	Non-O157	3.9	4 ºC	4	2.935	6.25	1	0	1	0
120	2	2	RR	LA	Non-O157	3.9	4 ºC	4	2.831	6.177	1	0	1	0
121	5	1	RR	LA	Non-O157	4.1	4 ºC	4.1	2.127	6.442	1	0	1	0
122	5	2	RR	LA	Non-O157	4	4 ºC	3.6	2.759	6.493	1	0	1	0
123	5	1	RR	LA	Non-O157	4	4 ºC	3.9	2.705	6.144	1	0	1	0
124	5	2	RR	LA	Non-O157	4	4 ºC	3.7	2.772	6.266	1	0	1	0
125	7	1	RR	LA	Non-O157	4.1	4 ºC	3.7	2.722	6.391	1	0	1	0
126	7	2	RR	LA	Non-O157	4	4 ºC	4.3	2.552	6.483	1	0	1	0
127	7	1	RR	LA	Non-O157	4.1	4 ºC	4	2.506	5.997	1	0	1	0
128	7	2	RR	LA	Non-O157	4	4 ºC	4.1	2.656	6.023	1	0	1	0
Dil.= Dilution
LA=Lactic Cid
RR=Rifampicin Resistant
WT= Wild-tpe
.=Missing
